# Supplementary material for: Zooplankton biogeographic boundaries in the California Current System as determined from metabarcoding
Source: PLoS One. 2020 Jun 25;15(6):e0235159. doi: 10.1371/journal.pone.0235159 (PMC7316296; doi:10.1371/journal.pone.0235159)
Supplement: S1 Table — Krill species detected within 18S and COI Banzai datasets, their abundance in the datasets, and whether they are predicted to be present in the region. (XLSX) [file pone.0235159.s004.xlsx]

## Sheet: S1 Table
				COI			18S
	Species	COI Annotated	18S Annotated	OTUs	Raw Reads	Samples Detected	OTUs	Raw Reads	Samples Detected	Region	Present in Area	Reference
	Euphausia americana		MEGAN				1	4	3	Tropical Atlantic	No	Brinton 1962
	Euphausia brevis		Species				38	980	8	Central North Pacific	Yes	Brinton 1962
	Euphausia diomedeae	Species		13	861	7				Equatorial	Yes	Pares Escobar et al 2018
	Euphausia distinguenda	Species		47	10321	9				Equatorial	Yes	Pares Escobar et al 2018
	Euphausia eximia	Species		60	48209	10				Equatorial	Yes	Pares Escobar et al 2018
	Euphausia gibboides	Species		9	780	1				Transition zone	Yes	Pares Escobar et al 2018
	Euphausia lamelligera	Species		19	15270	9				Equatorial	Yes	Pares Escobar et al 2018
	Euphausia mutica		MEGAN				1	2	1	Subtropical central gyre	Yes	Pares Escobar et al 2018
	Euphausia pacifica	Species		84	110418	13				Subarctic	Yes	Pares Escobar et al 2018
	Euphausia recurva	Species		6	273	3				Subtropical central gyre	Yes	Pares Escobar et al 2018
	Euphausia sibogae	MEGAN		72	533	8				Tropical	No	Brinton 1962
	Euphausia superba		MEGAN				3	6	2	Antarctic	No	Brinton 1962
	Euphausia tenera	Species	MEGAN	97	20784	9	16	35	6	Equatorial	Yes	Pares Escobar et al 2018
	Meganyctiphanes norvegica		MEGAN				1	3	1	Subarctic North Atlantic	No	Brinton 1962
	Nematoscelis difficilis	Species		142	68288	15				Transition zone	Yes	Pares Escobar et al 2018
	Nematoscelis gracilis	Species		4	611	7				Equatorial	Yes	Pares Escobar et al 2018
	Nematoscelis megalops	MEGAN		1	9	1				South Pacific, North Atlantic, Mediterranean	No	Brinton 1962
	Nyctiphanes simplex	Species	Species	106	13801	6	282	4662	6	Transition zone	Yes	Pares Escobar et al 2018
	Stylocheiron affine	MEGAN		8	231	5				Warm-temperate cosmopolite	Yes	Pares Escobar et al 2018
	Stylocheiron carinatum	MEGAN		20	2108	2				Warm-temperate cosmopolite	Yes	Pares Escobar et al 2018
	Stylocheiron maximum		MEGAN				1	2	1	Warm-temperate cosmopolite	Yes	Pares Escobar et al 2018
	Thysanoessa gregaria	Species		29	6212	10				Transition zone	Yes	Pares Escobar et al 2018
	Thysanoessa raschii	MEGAN		1	7	1				Arctic	No	Brinton 1962
	Thysanoessa spinifera	Species		4	23	2				Subarctic	Yes	Pares Escobar et al 2018
		MEGAN	indicates sequence was assigned by MEGAN6, but failed percent identity thresholds
