# Supplementary material for: Zooplankton biogeographic boundaries in the California Current System as determined from metabarcoding
Source: PLoS One. 2020 Jun 25;15(6):e0235159. doi: 10.1371/journal.pone.0235159 (PMC7316296; doi:10.1371/journal.pone.0235159)
Supplement: S2 Table — Percent unique taxa calculated by shared presence/absence of OTU sequences or by presence/absence of taxonomic annotations for both 18S and COI Banzai datasets. Data calculated for individual samples, sites, and by region. (XLSX) [file pone.0235159.s005.xlsx]

## Sheet: Sheet1
	Percent Unique OTU or Taxa			ALL_levels
				OTU						Taxa
				18S			COI			18S			COI
	Region	Site	Sample	Sample	Site	Region	Sample	Site	Region	Sample	Site	Region	Sample	Site	Region
	PCNorth	UC1	UC1	86.7	86.7	94.8	56.5	56.5	70.6	4.7	4.7	18.6	5.3	5.3	19.4
		UC2	UC2	85.5	85.5		44.6	44.6		12.8	12.8		7.4	7.4
		UC3	UC3a	88.3	94.1		41.4	65.6		2.1	11.4		5.6	12.8
			UC3b	87.1			31			1.2			2.3
			UC3c	90.2			57.1			4.1			3.9
	EUNorth	UC4	UC4	87.7	87.7	95.3	53	53	76.7	6.3	6.3	24.5	4.1	4.1	16.7
		UC5	UC5	86.6	86.6		61.6	61.6		6.2	6.2		5.7	5.7
		UC6	UC6	91.6	91.6		50.9	50.9		15	15		8.6	8.6
		UC7	UC7	85	85		61.4	61.4		7.6	7.6		5.9	5.9
		UC9	UC9	92.7	92.7		57.8	57.8		5.6	5.6		3.3	3.3
	EUSouth	UC10	UC10	87.1	87.1	98	61.8	61.8	94.1	6.7	6.7	45	6.2	6.2	49.2
		UC12	UC12	89.8	89.8		55.5	55.5		1.1	1.1		5.3	5.3
		UC13	UC13	89.1	89.1		58.5	58.5		5.9	5.9		4.9	4.9
		UC14	UC14	87.9	87.9		66.7	66.7		6.7	6.7		6	6
		UC15	UC15	84.6	84.6		63.9	63.9		13	13		10	10
		GOC2	GOC2a	87.5	88.8		69	79.3		5.8	7.2		4.5	11.3
			GOC2b	69.9			63.3			1.1			4
		CP23	CP23a	86.3	95		23.4	70.7		5.7	20.1		1.7	12.6
			CP23b	89.1			26			5.2			2.9
			CP23c	88.5			47.4			3.4			1.6
